# Supplementary material for: Cobalt(III)–Macrocyclic Scaffolds with Anti-Cancer Stem Cell Activity
Source: Molecules. 2024 Jun 8;29(12):2743. doi: 10.3390/molecules29122743 (PMC11206342; doi:10.3390/molecules29122743)
Supplement: Supplementary file 1 [file molecules-29-02743-s001.zip]

Archive with 1 entries (1 files):
- molecules-3009049-supplementary.pdf
